# Supplementary material for: Identification and quantitation of clinically relevant microbes in patient samples: Comparison of three k-mer based classifiers for speed, accuracy, and sensitivity
Source: PLoS Comput Biol. 2019 Nov 22;15(11):e1006863. doi: 10.1371/journal.pcbi.1006863 (PMC6897419; doi:10.1371/journal.pcbi.1006863)
Supplement: S1 Table — 31 “truth sets” previously analyzed previously by McIntyre et al. [31] and Breitwieser et al. [38] for evaluation of metagenomic classifiers were analyzed with KrakenUniq and Centrifuge to place Centrifuge within the context of the prior studies. F1 and recall for the biological and in silico datasets are shown at the species level. (XLSX) [file pcbi.1006863.s001.xlsx]

## Sheet: Sheet1
						Centrifuge		KrackenUniq
Name		Description	Publication Source		minimum abundance threshold	Recall	F1	recall	F1
ABRF_MGRG_10ng	Biological	Lab constructed metagenome - Illumina HiSeq4000	Scott Tighe, ABRF MGRG	3216104	0.01	1	0.833333	1	1
ABRF_MGRG_1ng	Biological	Lab constructed metagenome - Illumina HiSeq4000	Scott Tighe, ABRF MGRG	2811864	0.01	1	0.833333	1	0.909091
ABRF_MGRG_5ng	Biological	Lab constructed metagenome - Illumina HiSeq4000	Scott Tighe, ABRF MGRG	2478166	0.01	1	0.833333	1	0.909091
ABRF_MGRG_Half	Biological	Lab constructed metagenome - Illumina HiSeq4000	Scott Tighe, ABRF MGRG	2814482	0.01	1	0.833333	1	0.909091
ABRF_MGRG_Normal	Biological	Lab constructed metagenome - Illumina HiSeq4000	Scott Tighe, ABRF MGRG	2946836	0.01	1	0.833333	1	1
QiagenFX_Assay_BioPool	Biological	Mock microbial community, "BIOMICS"	Zymo	626368	0.01	0.8	0.8	0.8	0.8
BMI_bmi_reads	Simulated	mock human salivary microbiome	Hasan et al., 2014	5541101	0.001	0.8	0.842105	0.8	0.842105
Carma_eval_carma	Simulated	mock community	Gerlach & Stoye, 2011	25000	0.001	1	0.909091	0.88	0.862745
HMP_even_454_SRR072233	Biological	HMP Mock community - 454 sequencing	HMP, http://hmpdacc.org/HMMC/	1386198	0.001	0.818182	0.837209	0.772727	0.809524
HMP_even_illum_SRR172902	Biological	HMP Mock community - Illumina sequencing	HMP, http://hmpdacc.org/HMMC/	6562065	0.001	0.818182	0.857143	0.772727	0.829268
Huttenhower_HC1	Simulated	high-complexity, evenly distributed mock community	Segata et al., 2013	999998	0.001	0.96	0.955224	0.94	0.949495
Huttenhower_HC2	Simulated	high-complexity, evenly distributed mock community	Segata et al., 2013	999991	0.001	0.93	0.944162	0.89	0.927083
Huttenhower_LC1	Simulated	low-complexity, log-normally distributed mock community	Segata et al., 2013	249995	0.001	0.88	0.88	0.84	0.893617
Huttenhower_LC2	Simulated	low-complexity, log-normally distributed mock community	Segata et al., 2013	250000	0.001	0.84	0.875	0.8	0.851064
Huttenhower_LC3	Simulated	low-complexity, log-normally distributed mock community	Segata et al., 2013	250000	0.001	0.84	0.875	0.76	0.826087
Huttenhower_LC4	Simulated	low-complexity, log-normally distributed mock community	Segata et al., 2013	249999	0.001	0.8	0.869565	0.76	0.863636
Huttenhower_LC5	Simulated	low-complexity, log-normally distributed mock community	Segata et al., 2013	249999	0.0005	0.76	0.666667	0.6	0.666667
Huttenhower_LC6	Simulated	low-complexity, log-normally distributed mock community	Segata et al., 2013	250002	0.0005	0.84	0.792453	0.76	0.844444
Huttenhower_LC7	Simulated	low-complexity, log-normally distributed mock community	Segata et al., 2013	250000	0.0005	0.84	0.875	0.72	0.837209
Huttenhower_LC8	Simulated	low-complexity, log-normally distributed mock community	Segata et al., 2013	250000	0.001	0.84	0.875	0.76	0.826087
JGI_SRR033548	Biological	Mixed DNA library	JGI, SRP001692	19837	0.001	0.888889	0.761905	0.888889	0.842105
JGI_SRR033549	Biological	Mixed DNA library	JGI, SRP001692	505962	0.001	0.888889	0.761905	0.888889	0.888889
Raiphy_eval_RAIphy	Simulated	mock community	Nalbantoglu et al, 2011	477000	0.001	0.924528	0.933333	0.867925	0.901961
UnAmbiguouslyMapped_ds.7	Simulated	Unambiguously mapping reads, "simBA-525"	Ounit and Lonardi, 2016	5727654	0.0005	0.840996	0.898669	0.814176	0.885417
UnAmbiguouslyMapped_ds.buccal	Simulated	Unambiguously mapping reads, "Buc12"	Ounit and Lonardi, 2016	600000	0.01	0.833333	0.869565	1	1
UnAmbiguouslyMapped_ds.cityparks	Simulated	Unambiguously mapping reads, "CParMed48"	Ounit and Lonardi, 2016	1200000	0.01	0.958333	0.978723	0.895833	0.914894
UnAmbiguouslyMapped_ds.gut	Simulated	Unambiguously mapping reads, "Gut20"	Ounit and Lonardi, 2016	500000	0.01	0.95	0.974359	0.9	0.923077
UnAmbiguouslyMapped_ds.hous1	Simulated	Unambiguously mapping reads, "Hou31"	Ounit and Lonardi, 2016	750000	0.01	0.9	0.947368	0.933333	0.949153
UnAmbiguouslyMapped_ds.hous2	Simulated	Unambiguously mapping reads, "Hou21"	Ounit and Lonardi, 2016	500000	0.01	0.95	0.974359	0.85	0.871795
UnAmbiguouslyMapped_ds.nycsm	Simulated	Unambiguously mapping reads, "NYCSM20"	Rachid Ounit	500000	0.0005	0.95	0.808511	0.9	0.734694
UnAmbiguouslyMapped_ds.soil	Simulated	Unambiguously mapping reads, "Soi50"	Ounit and Lonardi, 2016	2500000	0.0005	0.98	0.98	0.94	0.912621
